# Supplementary material for: Adjuvant Systemic Therapy after Chemoradiation and Brachytherapy for Locally Advanced Cervical Cancer: A Systematic Review and Meta-Analysis
Source: Cancers (Basel). 2021 Apr 14;13(8):1880. doi: 10.3390/cancers13081880 (PMC8070970; doi:10.3390/cancers13081880)
Supplement: Supplementary file 1 [file cancers-13-01880-s001.zip]

Archive with 2 entries (2 files):
- Cancers-1149973_supplementary/cancers-1149973_supplementary II_XML.docx
- Cancers-1149973_supplementary/cancers-1149973-supplementary I_XML..docx
